# Supplementary material for: Animals Exposed to Leptospira Serogroups Not Included in Bacterins in the United States and Puerto Rico
Source: Trop Med Infect Dis. 2023 Mar 22;8(3):183. doi: 10.3390/tropicalmed8030183 (PMC10051158; doi:10.3390/tropicalmed8030183)
Supplement: Supplementary file 1 [file tropicalmed-08-00183-s001.zip]

Archive with 2 entries (2 files):
- Supplemental Table S1 Anderson et al.xlsx
- Supplementary Table S2 Anderson et al.pdf
