# Supplementary material for: Animals Exposed to Leptospira Serogroups Not Included in Bacterins in the United States and Puerto Rico
Source: Trop Med Infect Dis. 2023 Mar 22;8(3):183. doi: 10.3390/tropicalmed8030183 (PMC10051158; doi:10.3390/tropicalmed8030183)
Supplement: Supplementary file 1 [file tropicalmed-08-00183-s001.zip › Supplemental Table S1 Anderson et al.xlsx]

## Sheet: Results
ID	State	Animal Source	Australis	Autumnalis	Ballum	Bataviae	Canicola	Grippotyphosa	Hardjo	Icterohaemorrhagiae	Pomona	Pyrogenes	Tarassovi	Bratislava	Sejroe	Hebdomadis	Szwajizak	Result
1	CA	Cattle	0	0	100	0	100	0	0	100	0	0	0	0	0	0	0	Multiple Highest Titer
2	CA	Cattle	0	0	0	0	0	0	0	0	100	0	0	0	0	0	0	100 Pomona
3	CA	Cattle	0	100	0	0	0	0	0	0	200	0	0	0	0	0	0	200 Pomona
4	CA	Cattle	0	0	0	0	0	0	0	0	100	0	0	0	0	0	0	100 Pomona
5	CO	Cattle	0	0	0	0	0	0	0	0	0	0	0	100	0	0	0	100 Australis
6	CO	Cattle	0	0	100	0	0	0	0	0	0	0	200	0	0	0	0	200 Tarassovi
7	CO	Cattle	0	0	0	0	0	0	0	0	200	0	0	0	0	0	0	200 Pomona
8	CO	Cattle	0	0	0	0	0	100	0	100	0	0	0	0	0	0	0	Multiple Highest Titer
9	CO	Cattle	0	0	100	0	0	0	800	0	0	0	0	0	400	200	200	800 Serjoe
10	CO	Cattle	0	0	0	0	0	0	800	0	0	0	0	100	800	200	100	Multiple Highest Titer
11	CO	Cattle	0	0	0	0	200	100	0	100	200	0	0	0	0	0	0	Multiple Highest Titer
12	CO	Cattle	0	0	0	0	200	800	100	0	100	0	0	0	0	0	0	800 Grippothyphosa
13	CO	Cattle	0	0	0	0	0	100	0	200	100	0	0	0	0	0	0	200 Icterohaemorrhagiae
14	CO	Cattle	0	0	0	0	400	800	100	400	800	0	0	100	0	0	0	Multiple Highest Titer
15	CO	Cattle	0	0	0	0	200	400	100	100	100	0	0	0	0	0	0	400 Grippothyphosa
16	CO	Cattle	0	0	0	0	0	200	100	200	0	0	0	100	0	0	0	Multiple Highest Titer
17	CO	Cattle	0	0	0	0	0	0	0	0	0	0	0	100	0	0	0	100 Australis
18	CO	Cattle	0	0	0	0	200	100	200	200	400	0	0	100	0	0	0	400 Pomona
19	CO	Cattle	0	0	0	0	0	0	0	0	0	0	0	0	0	0	0	Negative
20	CO	Cattle	0	0	0	0	0	0	0	0	0	0	0	0	0	0	0	Negative
21	CT	Cattle	0	0	0	0	0	0	0	0	0	0	0	100	0	0	0	100 Australis
22	CT	Cattle	0	0	0	0	0	0	0	0	0	0	0	100	0	0	0	100 Australis
23	CT	Cattle	0	0	100	0	0	100	0	0	0	0	0	0	0	0	0	Multiple Highest Titer
24	CT	Cattle	0	0	0	0	0	0	0	0	0	0	0	100	0	0	0	100 Australis
25	CT	Cattle	0	0	0	0	0	0	0	0	0	0	0	100	0	0	0	100 Australis
26	CT	Cattle	0	0	0	0	0	0	0	100	0	0	0	0	0	0	0	100 Icterohaemorrhagiae
27	CT	Cattle	0	0	0	0	0	0	0	100	0	0	0	0	0	0	0	100 Icterohaemorrhagiae
28	CT	Cattle	0	0	100	0	0	0	0	0	0	0	0	200	0	0	0	200 Australis
29	CT	Horse	0	0	0	0	0	0	0	0	0	0	0	200	0	0	0	200 Australis
30	CT	Horse	0	100	100	0	0	0	0	0	0	0	0	200	0	0	0	200 Australis
31	DC	Horse	0	100	0	0	0	200	0	800	0	400	0	200	0	0	0	800 Icterohaemorrhagiae
32	DC	Exotic	0	0	0	0	0	200	0	0	0	0	0	100	0	0	0	200 Grippothyphosa
33	DC	Exotic	0	0	0	0	0	800	0	0	0	0	0	0	0	0	0	800 Grippothyphosa
34	DC	Exotic	0	0	0	0	0	0	0	0	0	0	0	0	0	0	0	Negative
35	DC	Exotic	0	0	0	0	0	0	0	0	0	0	0	0	0	0	0	Negative
36	DC	Exotic	0	0	0	0	0	0	0	0	0	0	0	0	0	0	0	Negative
37	DC	Exotic	0	0	0	0	0	0	0	0	0	0	0	0	0	0	0	Negative
38	DC	Exotic	0	0	0	0	0	0	0	0	0	0	0	0	0	0	0	Negative
39	DC	Exotic	0	0	0	0	0	0	0	0	0	0	0	0	0	0	0	Negative
40	DC	Exotic	0	0	0	0	0	0	0	0	0	0	0	0	0	0	0	Negative
41	FL	Horse	0	0	100	0	0	0	0	0	0	0	0	0	0	100	0	Multiple Highest Titer
42	FL	Horse	0	0	0	0	0	0	0	0	0	0	0	0	0	0	0	Negative
43	FL	Horse	0	0	0	0	0	0	0	0	0	0	0	0	0	0	0	Negative
44	FL	Horse	0	0	0	0	0	0	0	0	0	0	0	0	0	0	0	Negative
45	FL	Exotic	0	0	200	0	0	0	100	100	0	0	0	100	100	0	0	200 Ballum
46	FL	Exotic	0	0	0	0	0	0	0	0	0	0	0	100	0	0	0	100 Australis
47	FL	Exotic	0	0	0	0	0	400	0	100	0	0	0	0	0	0	0	400 Grippothyphosa
48	FL	Exotic	0	0	0	0	0	0	0	0	0	0	0	0	0	0	0	Negative
49	FL	Exotic	0	0	0	0	0	0	0	0	0	0	0	0	0	0	0	Negative
50	FL	Exotic	0	0	0	0	0	0	0	0	0	0	0	0	0	0	0	Negative
51	FL	Exotic	0	0	0	0	0	0	0	0	0	0	0	0	0	0	0	Negative
52	FL	Exotic	0	0	0	0	0	0	0	0	0	0	0	0	0	0	0	Negative
53	FL	Exotic	0	0	0	0	0	0	0	0	0	0	0	0	0	0	0	Negative
54	FL	Exotic	0	0	0	0	0	0	0	0	0	0	0	0	0	0	0	Negative
55	FL	Exotic	0	0	0	0	0	0	0	0	0	0	0	0	0	0	0	Negative
56	FL	Exotic	0	0	0	0	0	0	0	0	0	0	0	0	0	0	0	Negative
57	FL	Exotic	0	0	0	0	0	0	0	0	0	0	0	0	0	0	0	Negative
58	FL	Exotic	0	0	0	0	0	0	0	0	0	0	0	0	0	0	0	Negative
59	FL	Exotic	0	0	0	0	0	0	0	0	0	0	0	0	0	0	0	Negative
60	FL	Exotic	0	0	0	0	0	0	0	0	0	0	0	0	0	0	0	Negative
61	FL	Exotic	0	0	0	0	0	0	0	0	0	0	0	0	0	0	0	Negative
62	FL	Exotic	0	0	0	0	0	0	0	0	0	0	0	0	0	0	0	Negative
63	FL	Exotic	0	0	0	0	0	0	0	0	0	0	0	0	0	0	0	Negative
64	FL	Exotic	0	0	0	0	0	0	0	0	0	0	0	0	0	0	0	Negative
65	FL	Exotic	0	0	0	0	0	0	0	0	0	0	0	0	0	0	0	Negative
66	FL	Exotic	0	0	0	0	0	0	0	0	0	0	0	0	0	0	0	Negative
67	FL	Exotic	0	0	0	0	0	0	0	0	0	0	0	0	0	0	0	Negative
68	FL	Exotic	0	0	0	0	0	0	0	0	0	0	0	0	0	0	0	Negative
69	FL	Exotic	0	0	0	0	0	0	0	0	0	0	0	0	0	0	0	Negative
70	FL	Exotic	0	0	0	0	0	0	0	0	0	0	0	0	0	0	0	Negative
71	FL	Exotic	0	0	0	0	0	0	0	0	0	0	0	0	0	0	0	Negative
72	FL	Exotic	0	0	0	0	0	0	0	0	0	0	0	0	0	0	0	Negative
73	FL	Exotic	0	0	0	0	0	0	0	0	0	0	0	0	0	0	0	Negative
74	FL	Exotic	0	0	0	0	0	0	0	0	0	0	0	0	0	0	0	Negative
75	FL	Exotic	0	0	0	0	0	0	0	0	0	0	0	0	0	0	0	Negative
76	FL	Exotic	0	0	0	0	0	0	0	0	0	0	0	0	0	0	0	Negative
77	FL	Exotic	0	0	0	0	0	0	0	0	0	0	0	0	0	0	0	Negative
78	FL	Exotic	0	0	0	0	0	0	0	0	0	0	0	0	0	0	0	Negative
79	FL	Exotic	0	0	0	0	0	0	0	0	0	0	0	0	0	0	0	Negative
80	FL	Exotic	0	0	0	0	0	0	0	0	0	0	0	0	0	0	0	Negative
81	FL	Exotic	0	0	0	0	0	0	0	0	0	0	0	0	0	0	0	Negative
82	FL	Exotic	0	0	0	0	0	0	0	0	0	0	0	0	0	0	0	Negative
83	FL	Exotic	0	0	0	0	0	0	0	0	0	0	0	0	0	0	0	Negative
84	FL	Exotic	0	0	0	0	0	0	0	0	0	0	0	0	0	0	0	Negative
85	FL	Exotic	0	0	0	0	0	0	0	0	0	0	0	0	0	0	0	Negative
86	FL	Exotic	0	0	0	0	0	0	0	0	0	0	0	0	0	0	0	Negative
87	FL	Exotic	0	0	0	0	0	0	0	0	0	0	0	0	0	0	0	Negative
88	FL	Exotic	0	0	0	0	0	0	0	0	0	0	0	0	0	0	0	Negative
89	FL	Exotic	0	0	0	0	0	0	0	0	0	0	0	0	0	0	0	Negative
90	FL	Exotic	0	0	0	0	0	0	0	0	0	0	0	0	0	0	0	Negative
91	FL	Exotic	0	0	0	0	0	0	0	0	0	0	0	0	0	0	0	Negative
92	FL	Exotic	0	0	0	0	0	0	0	0	0	0	0	0	0	0	0	Negative
93	FL	Exotic	0	0	0	0	0	0	0	0	0	0	0	0	0	0	0	Negative
94	FL	Exotic	0	0	0	0	0	0	0	0	0	0	0	0	0	0	0	Negative
95	FL	Exotic	0	0	0	0	0	0	0	0	0	0	0	0	0	0	0	Negative
96	FL	Exotic	0	0	0	0	0	0	0	0	0	0	0	0	0	0	0	Negative
97	FL	Exotic	0	0	0	0	0	0	0	0	0	0	0	0	0	0	0	Negative
98	FL	Exotic	0	0	0	0	0	0	0	0	0	0	0	0	0	0	0	Negative
99	FL	Exotic	0	0	0	0	0	0	0	0	0	0	0	0	0	0	0	Negative
100	FL	Exotic	0	0	0	0	0	0	0	0	0	0	0	0	0	0	0	Negative
101	FL	Exotic	0	0	0	0	0	0	0	0	0	0	0	0	0	0	0	Negative
102	FL	Exotic	0	0	0	0	0	0	0	0	0	0	0	0	0	0	0	Negative
103	FL	Exotic	0	0	0	0	0	0	0	0	0	0	0	0	0	0	0	Negative
104	FL	Exotic	0	0	0	0	0	0	0	0	0	0	0	0	0	0	0	Negative
105	FL	Exotic	0	0	0	0	0	0	0	0	0	0	0	0	0	0	0	Negative
106	FL	Exotic	0	0	0	0	0	0	0	0	0	0	0	0	0	0	0	Negative
107	FL	Exotic	0	0	0	0	0	0	0	0	0	0	0	0	0	0	0	Negative
108	FL	Exotic	0	0	0	0	0	0	0	0	0	0	0	0	0	0	0	Negative
109	FL	Exotic	0	0	0	0	0	0	0	0	0	0	0	0	0	0	0	Negative
110	FL	Exotic	0	0	0	0	0	0	0	0	0	0	0	0	0	0	0	Negative
111	FL	Exotic	0	0	0	0	0	0	0	0	0	0	0	0	0	0	0	Negative
112	FL	Exotic	0	0	0	0	0	0	0	0	0	0	0	0	0	0	0	Negative
113	GA	Dog	0	0	200	0	0	0	0	0	0	0	0	0	0	0	0	200 Ballum
114	GA	Exotic	0	0	0	0	0	1600	0	0	0	0	0	0	0	0	0	1600 Grippothyphosa
115	GA	Exotic	0	0	0	0	0	1600	0	0	0	0	0	0	0	0	0	1600 Grippothyphosa
116	GA	Exotic	0	0	0	0	0	0	0	200	0	0	0	100	0	0	0	200 Icterohaemorrhagiae
117	GA	Exotic	0	0	0	0	400	0	0	0	0	0	0	0	0	0	0	400 Canicola
118	GA	Exotic	0	0	0	0	400	0	0	0	0	0	0	0	0	0	0	400 Canicola
119	GA	Exotic	0	0	0	0	0	0	0	200	0	0	0	100	0	0	0	200 Icterohaemorrhagiae
120	GA	Exotic	0	0	100	0	0	0	0	0	0	0	0	0	0	0	0	100 Ballum
121	GA	Exotic	0	200	0	0	0	0	0	0	0	0	0	0	0	0	0	200 Autunmalis
122	GA	Exotic	0	200	0	0	0	0	0	0	0	0	0	0	0	0	0	200 Autunmalis
123	GA	Exotic	0	400	100	0	0	200	0	200	0	0	0	0	0	0	0	400 Autunmalis
124	GA	Exotic	0	0	100	0	0	0	0	0	0	0	0	0	0	0	0	100 Ballum
125	GA	Exotic	0	400	100	0	0	200	0	200	0	0	0	0	0	0	0	400 Autunmalis
126	HI	Exotic	0	0	0	0	0	0	0	0	0	100	0	0	0	0	0	100 Pyrogenes
127	IA	Cattle	0	0	100	0	0	100	100	0	100	0	0	0	100	0	0	Multiple Highest Titer
128	IA	Cattle	0	0	0	0	0	100	100	0	200	0	0	0	0	0	0	200 Pomona
129	IA	Cattle	0	200	100	0	0	800	1600	100	800	0	0	0	1600	400	400	Multiple Highest Titer
130	IA	Cattle	0	0	100	0	200	800	400	200	400	100	0	0	200	200	100	Multiple Highest Titer
131	IA	Cattle	0	0	0	0	0	100	0	0	0	0	0	0	0	0	0	100 Grippothyphosa
132	IA	Cattle	0	0	0	0	0	1600	1600	100	1600	0	0	0	800	200	200	Multiple Highest Titer
133	IA	Cattle	0	0	400	0	400	1600	800	400	800	200	0	0	400	200	200	1600 Grippothyphosa
134	IA	Swine	0	0	0	0	0	0	0	0	0	0	0	100	0	0	0	100 Australis
135	IA	Swine	0	0	0	0	0	100	0	0	0	0	0	0	0	0	0	100 Grippothyphosa
136	IA	Swine	0	0	100	0	0	0	0	0	0	0	0	0	0	0	0	100 Ballum
137	ID	Cattle	0	0	0	0	0	0	100	0	0	0	0	0	0	0	0	100 Sejroe
138	ID	Cattle	0	0	0	0	200	0	0	200	100	0	0	0	0	0	0	Multiple Highest Titer
139	IN	Exotic	0	100	100	0	0	800	0	200	0	0	0	0	0	0	0	800 Grippothyphosa
140	IN	Exotic	0	400	0	0	0	800	0	1600	0	0	0	0	0	0	0	1600 Icterohaemorrhagiae
141	IN	Exotic	0	100	0	0	0	0	0	0	0	0	0	0	0	0	0	100 Autunmalis
142	IN	Exotic	0	0	0	0	0	0	0	0	0	0	0	0	0	0	100	100 Szwajizak
143	IN	Exotic	0	100	100	0	0	200	0	400	0	0	0	0	0	0	0	400 Icterohaemorrhagiae
144	IN	Exotic	0	0	100	0	0	0	0	0	0	0	0	0	0	0	0	100 Ballum
145	IN	Exotic	0	0	0	0	0	400	0	100	0	0	0	0	0	0	0	400 Grippothyphosa
146	IN	Exotic	0	0	0	0	0	100	0	0	0	0	0	0	0	0	0	100 Grippothyphosa
147	IN	Exotic	0	0	0	0	0	0	0	0	0	0	0	0	0	100	0	100 Hebdomadis
148	IN	Exotic	0	0	1600	0	0	200	400	100	0	0	0	100	100	0	0	1600 Ballum
149	IN	Exotic	0	0	200	0	0	100	0	0	0	0	0	100	0	0	0	200 Ballum
150	IN	Exotic	0	200	0	0	0	25600	0	400	0	0	0	0	0	0	0	25600 Grippothyphosa
151	IN	Exotic	0	0	0	0	0	6400	0	200	0	0	0	0	0	0	0	6400 Grippothyphosa
152	IN	Exotic	0	100	0	0	0	200	0	200	0	0	0	0	0	0	0	Multiple Highest Titer
153	IN	Exotic	0	0	100	0	0	0	100	0	0	0	0	0	0	0	0	Multiple Highest Titer
154	IN	Exotic	0	0	0	0	100	200	0	400	0	0	0	0	0	0	0	400 Icterohaemorrhagiae
155	IN	Exotic	0	100	100	0	0	0	0	800	0	0	0	0	0	0	0	800 Icterohaemorrhagiae
156	IN	Exotic	0	0	100	0	0	0	0	0	0	0	0	0	0	0	0	100 Ballum
157	IN	Exotic	0	100	100	100	0	100	100	100	0	0	100	100	0	0	0	Multiple Highest Titer
158	IN	Exotic	0	0	0	0	0	0	0	0	0	0	0	0	200	0	0	200 Sejroe
159	IN	Exotic	0	0	0	0	0	0	0	100	0	0	0	0	0	0	0	100 Icterohaemorrhagiae
160	IN	Exotic	0	0	0	0	0	0	0	0	0	0	0	100	0	0	0	100 Australis
161	IN	Exotic	0	0	0	0	0	0	0	0	0	0	0	0	0	0	0	Negative
162	IN	Exotic	0	0	0	0	0	0	0	0	0	0	0	0	0	0	0	Negative
163	IN	Exotic	0	0	0	0	0	0	0	0	0	0	0	0	0	0	0	Negative
164	IN	Exotic	0	0	0	0	0	0	0	0	0	0	0	0	0	0	0	Negative
165	IN	Exotic	0	0	0	0	0	0	0	0	0	0	0	0	0	0	0	Negative
166	IN	Exotic	0	0	0	0	0	0	0	0	0	0	0	0	0	0	0	Negative
167	IN	Exotic	0	0	0	0	0	0	0	0	0	0	0	0	0	0	0	Negative
168	IN	Exotic	0	0	0	0	0	0	0	0	0	0	0	0	0	0	0	Negative
169	IN	Exotic	0	0	0	0	0	0	0	0	0	0	0	0	0	0	0	Negative
170	IN	Exotic	0	0	0	0	0	0	0	0	0	0	0	0	0	0	0	Negative
171	IN	Exotic	0	0	0	0	0	0	0	0	0	0	0	0	0	0	0	Negative
172	IN	Exotic	0	0	0	0	0	0	0	0	0	0	0	0	0	0	0	Negative
173	IN	Exotic	0	0	0	0	0	0	0	0	0	0	0	0	0	0	0	Negative
174	IN	Exotic	0	0	0	0	0	0	0	0	0	0	0	0	0	0	0	Negative
175	IN	Exotic	0	0	0	0	0	0	0	0	0	0	0	0	0	0	0	Negative
176	IN	Exotic	0	0	0	0	0	0	0	0	0	0	0	0	0	0	0	Negative
177	IN	Exotic	0	0	0	0	0	0	0	0	0	0	0	0	0	0	0	Negative
178	IN	Exotic	0	0	0	0	0	0	0	0	0	0	0	0	0	0	0	Negative
179	IN	Exotic	0	0	0	0	0	0	0	0	0	0	0	0	0	0	0	Negative
180	IN	Exotic	0	0	0	0	0	0	0	0	0	0	0	0	0	0	0	Negative
181	IN	Exotic	0	0	0	0	0	0	0	0	0	0	0	0	0	0	0	Negative
182	IN	Cattle	0	0	0	0	0	0	0	0	0	0	0	100	0	0	0	100 Australis
183	IN	Cattle	0	0	0	0	0	0	0	0	0	0	0	100	0	0	0	100 Australis
184	IN	Cattle	0	0	100	0	0	100	0	0	0	0	0	0	0	0	0	Multiple Highest Titer
185	IN	Cattle	0	0	0	0	0	0	0	0	0	0	0	100	0	0	0	100 Australis
186	IN	Cattle	0	0	0	0	0	0	0	0	0	0	0	100	0	0	0	100 Australis
187	IN	Cattle	0	0	0	0	0	0	0	100	0	0	0	0	0	0	0	100 Icterohaemorrhagiae
188	IN	Cattle	0	0	0	0	0	0	0	100	0	0	0	0	0	0	0	100 Icterohaemorrhagiae
189	IN	Cattle	0	0	100	0	0	0	0	0	0	0	0	200	0	0	0	200 Australis
190	IN	Goat	0	400	0	0	0	0	0	0	0	0	0	800	0	0	0	800 Australis
191	IN	Goat	0	0	0	0	0	0	100	0	0	0	0	0	0	0	0	100 Sejroe
192	IN	Goat	0	0	100	0	0	0	0	0	0	0	0	0	0	0	0	100 Ballum
193	IN	Goat	0	200	0	0	0	0	0	0	0	0	0	0	0	0	0	200 Autunmalis
194	IN	Goat	0	0	0	0	0	0	0	0	0	100	0	0	0	0	0	100 Pyrogenes
195	IN	Goat	0	0	0	0	0	0	100	0	0	0	0	0	0	0	0	100 Sejroe
196	IN	Goat	0	100	0	0	0	0	0	0	0	0	0	400	0	0	0	400 Australis
197	IN	Goat	0	0	0	0	0	0	100	0	0	0	0	0	0	0	0	100 Sejroe
198	IN	Goat	0	0	0	0	0	0	100	0	0	0	0	0	0	0	0	100 Sejroe
199	IN	Goat	0	0	100	0	0	0	200	0	0	0	0	0	0	0	0	200 Sejroe
200	IN	Goat	0	0	0	0	0	0	800	0	0	0	0	400	0	0	0	800 Sejroe
201	IN	Goat	0	100	0	0	0	0	0	0	0	0	0	400	0	0	0	400 Australis
202	IN	Goat	0	0	0	0	0	200	0	0	0	0	0	0	0	0	0	200 Grippothyphosa
203	IN	Goat	0	0	0	0	0	0	0	0	0	0	0	0	0	0	100	100 Szwajizak
204	IN	Goat	0	400	0	0	0	0	0	0	0	0	0	400	0	0	0	Multiple Highest Titer
205	IN	Goat	0	0	200	0	0	0	0	100	0	0	0	0	0	0	0	200 Ballum
206	IN	Goat	0	0	100	0	0	0	0	0	0	0	0	0	0	0	0	100 Ballum
207	IN	Goat	0	0	0	0	0	0	0	0	0	200	0	0	0	0	0	200 Pyrogenes
208	IN	Goat	0	100	0	0	0	0	0	0	0	0	0	200	0	0	0	200 Australis
209	IN	Goat	0	0	0	0	0	0	0	0	0	100	0	0	0	0	0	100 Pyrogenes
210	IN	Goat	0	0	100	0	0	0	0	0	0	0	0	100	0	0	0	Multiple Highest Titer
211	IN	Goat	0	200	0	0	0	0	0	0	0	0	0	200	0	0	0	Multiple Highest Titer
212	IN	Goat	0	0	0	0	0	0	0	0	0	0	0	0	0	0	0	Negative
213	IN	Goat	0	0	0	0	0	0	0	0	0	0	0	0	0	0	0	Negative
214	IN	Goat	0	0	0	0	0	0	0	0	0	0	0	0	0	0	0	Negative
215	IN	Goat	0	0	0	0	0	0	0	0	0	0	0	0	0	0	0	Negative
216	IN	Goat	0	0	0	0	0	0	0	0	0	0	0	0	0	0	0	Negative
217	IN	Goat	0	0	0	0	0	0	0	0	0	0	0	0	0	0	0	Negative
218	IN	Goat	0	0	0	0	0	0	0	0	0	0	0	0	0	0	0	Negative
219	IN	Goat	0	0	0	0	0	0	0	0	0	0	0	0	0	0	0	Negative
220	IN	Goat	0	0	0	0	0	0	0	0	0	0	0	0	0	0	0	Negative
221	IN	Goat	0	0	0	0	0	0	0	0	0	0	0	0	0	0	0	Negative
222	IN	Goat	0	0	0	0	0	0	0	0	0	0	0	0	0	0	0	Negative
223	IN	Goat	0	0	0	0	0	0	0	0	0	0	0	0	0	0	0	Negative
224	IN	Goat	0	0	0	0	0	0	0	0	0	0	0	0	0	0	0	Negative
225	IN	Goat	0	0	0	0	0	0	0	0	0	0	0	0	0	0	0	Negative
226	IN	Goat	0	0	0	0	0	0	0	0	0	0	0	0	0	0	0	Negative
227	IN	Goat	0	0	0	0	0	0	0	0	0	0	0	0	0	0	0	Negative
228	IN	Goat	0	0	0	0	0	0	0	0	0	0	0	0	0	0	0	Negative
229	IN	Goat	0	0	0	0	0	0	0	0	0	0	0	0	0	0	0	Negative
230	IN	Goat	0	0	0	0	0	0	0	0	0	0	0	0	0	0	0	Negative
231	IN	Goat	0	0	0	0	0	0	0	0	0	0	0	0	0	0	0	Negative
232	IN	Goat	0	0	0	0	0	0	0	0	0	0	0	0	0	0	0	Negative
233	IN	Goat	0	0	0	0	0	0	0	0	0	0	0	0	0	0	0	Negative
234	IN	Goat	0	0	0	0	0	0	0	0	0	0	0	0	0	0	0	Negative
235	IN	Goat	0	0	0	0	0	0	0	0	0	0	0	0	0	0	0	Negative
236	IN	Goat	0	0	0	0	0	0	0	0	0	0	0	0	0	0	0	Negative
237	IN	Goat	0	0	0	0	0	0	0	0	0	0	0	0	0	0	0	Negative
238	IN	Sheep	0	0	100	0	0	0	0	0	0	0	0	0	0	0	0	100 Ballum
239	IN	Sheep	0	0	0	0	0	0	0	0	0	0	0	0	0	0	0	Negative
240	IN	Sheep	0	0	0	0	0	0	0	0	0	0	0	0	0	0	0	Negative
241	IN	Sheep	0	0	0	0	0	0	0	0	0	0	0	0	0	0	0	Negative
242	IL	Sheep	0	0	0	0	0	200	0	0	0	0	0	0	0	0	0	200 Grippothyphosa
243	IL	Sheep	0	0	100	0	0	0	100	0	0	0	0	0	0	0	0	Multiple Highest Titer
244	IL	Sheep	0	0	100	0	0	0	100	0	0	0	0	0	0	0	0	Multiple Highest Titer
245	IL	Sheep	0	0	100	0	0	0	100	0	0	0	0	0	0	0	0	Multiple Highest Titer
246	IL	Sheep	0	0	100	0	0	0	100	0	0	0	0	0	0	0	0	Multiple Highest Titer
247	IL	Sheep	0	0	100	0	0	0	0	0	0	0	0	0	0	0	0	100 Ballum
248	IL	Sheep	0	0	0	0	100	0	0	0	0	0	0	0	0	0	0	100 Canicola
249	IL	Sheep	0	0	0	0	0	0	0	0	0	0	0	0	0	0	0	Negative
250	IL	Sheep	0	0	0	0	0	0	0	0	0	0	0	0	0	0	0	Negative
251	IL	Sheep	0	0	0	0	0	0	0	0	0	0	0	0	0	0	0	Negative
252	IL	Sheep	0	0	0	0	0	0	0	0	0	0	0	0	0	0	0	Negative
253	IL	Sheep	0	0	0	0	0	0	0	0	0	0	0	0	0	0	0	Negative
254	IL	Sheep	0	0	0	0	0	0	0	0	0	0	0	0	0	0	0	Negative
255	IL	Goat	0	0	0	0	0	0	0	0	0	0	0	0	0	0	0	Negative
256	IL	Goat	0	0	0	0	0	0	0	0	0	0	0	0	0	0	0	Negative
257	IL	Goat	0	0	0	0	0	0	0	0	0	0	0	0	0	0	0	Negative
258	KY	Cattle	0	0	0	0	0	0	0	0	0	0	0	100	0	0	0	100 Australis
259	KY	Cattle	0	0	0	0	0	0	0	0	0	0	0	100	0	0	0	100 Australis
260	KY	Cattle	0	0	100	0	0	100	0	0	0	0	0	0	0	0	0	Multiple Highest Titer
261	KY	Cattle	0	0	0	0	0	0	0	0	0	0	0	100	0	0	0	100 Australis
262	KY	Cattle	0	0	0	0	0	0	0	0	0	0	0	100	0	0	0	100 Australis
263	KY	Cattle	0	0	0	0	0	0	0	100	0	0	0	0	0	0	0	100 Icterohaemorrhagiae
264	KY	Cattle	0	0	0	0	0	0	0	100	0	0	0	0	0	0	0	100 Icterohaemorrhagiae
265	KY	Cattle	0	0	100	0	0	0	0	0	0	0	0	200	0	0	0	100 Ballum
266	KY	Cattle	0	0	0	0	0	400	100	0	0	0	0	100	200	200	100	400 Grippothyphosa
267	KY	Cattle	0	0	0	0	0	400	0	0	0	0	0	0	200	200	100	400 Grippothyphosa
268	KY	Cattle	0	0	0	0	0	400	100	100	800	0	0	200	0	0	0	800 Pomona
269	KY	Cattle	0	0	0	0	0	400	100	100	800	0	0	200	0	0	0	800 Pomona
270	KY	Cattle	0	0	0	0	0	200	200	100	400	0	0	0	100	100	0	400 Pomona
271	KY	Cattle	0	0	0	0	0	200	100	100	200	0	0	0	100	100	0	Multiple Highest Titer
272	KY	Swine	0	0	0	0	0	0	0	0	0	0	0	200	0	0	0	200 Australis
273	KY	Swine	0	0	0	0	0	0	0	0	0	0	0	100	0	0	0	100 Australis
274	KY	Swine	0	0	0	0	0	0	0	0	0	0	0	200	0	0	0	200 Australis
275	KY	Swine	0	0	0	0	0	0	0	0	0	0	0	200	0	0	0	200 Australis
276	KY	Swine	0	0	0	0	0	0	0	0	0	0	0	100	0	0	0	100 Australis
277	KY	Swine	0	0	0	0	0	0	0	0	0	0	0	200	0	0	0	200 Australis
278	KY	Swine	0	0	0	0	0	0	0	0	0	0	0	100	0	0	0	100 Australis
279	KY	Swine	0	0	100	0	0	0	0	0	0	0	0	0	0	0	0	100 Ballum
280	KY	Swine	0	0	0	0	0	0	0	0	0	0	0	0	0	0	0	Negative
281	KY	Swine	0	0	0	0	0	0	0	0	0	0	0	0	0	0	0	Negative
282	KY	Swine	0	0	0	0	0	0	0	0	0	0	0	0	0	0	0	Negative
283	KY	Swine	0	0	0	0	0	0	0	0	0	0	0	0	0	0	0	Negative
284	KY	Swine	0	0	0	0	0	0	0	0	0	0	0	0	0	0	0	Negative
285	KY	Swine	0	0	0	0	0	0	0	0	0	0	0	0	0	0	0	Negative
286	KY	Swine	0	0	0	0	0	0	0	0	0	0	0	0	0	0	0	Negative
287	KY	Swine	0	0	0	0	0	0	0	0	0	0	0	0	0	0	0	Negative
288	KY	Swine	0	0	0	0	0	0	0	0	0	0	0	0	0	0	0	Negative
289	KY	Swine	0	0	0	0	0	0	0	0	0	0	0	0	0	0	0	Negative
290	KY	Swine	0	0	0	0	0	0	0	0	0	0	0	0	0	0	0	Negative
291	KY	Swine	0	0	0	0	0	0	0	0	0	0	0	0	0	0	0	Negative
292	KY	Swine	0	0	0	0	0	0	0	0	0	0	0	0	0	0	0	Negative
293	KY	Swine	0	0	0	0	0	0	0	0	0	0	0	0	0	0	0	Negative
294	KY	Swine	0	0	0	0	0	0	0	0	0	0	0	0	0	0	0	Negative
295	KY	Swine	0	0	0	0	0	0	0	0	0	0	0	0	0	0	0	Negative
296	KY	Swine	0	0	0	0	0	0	0	0	0	0	0	0	0	0	0	Negative
297	KY	Swine	0	0	0	0	0	0	0	0	0	0	0	0	0	0	0	Negative
298	KY	Swine	0	0	0	0	0	0	0	0	0	0	0	0	0	0	0	Negative
299	KY	Swine	0	0	0	0	0	0	0	0	0	0	0	0	0	0	0	Negative
300	KY	Swine	0	0	0	0	0	0	0	0	0	0	0	0	0	0	0	Negative
301	KY	Swine	0	0	0	0	0	0	0	0	0	0	0	0	0	0	0	Negative
302	KY	Swine	0	0	0	0	0	0	0	0	0	0	0	0	0	0	0	Negative
303	KY	Swine	0	0	0	0	0	0	0	0	0	0	0	0	0	0	0	Negative
304	KY	Swine	0	0	0	0	0	0	0	0	0	0	0	0	0	0	0	Negative
305	KY	Swine	0	0	0	0	0	0	0	0	0	0	0	0	0	0	0	Negative
306	KY	Swine	0	0	0	0	0	0	0	0	0	0	0	0	0	0	0	Negative
307	KY	Swine	0	0	0	0	0	0	0	0	0	0	0	0	0	0	0	Negative
308	KY	Swine	0	0	0	0	0	0	0	0	0	0	0	0	0	0	0	Negative
309	KY	Swine	0	0	0	0	0	0	0	0	0	0	0	0	0	0	0	Negative
310	KY	Swine	0	0	0	0	0	0	0	0	0	0	0	0	0	0	0	Negative
311	KY	Swine	0	0	0	0	0	0	0	0	0	0	0	0	0	0	0	Negative
312	KY	Swine	0	0	0	0	0	0	0	0	0	0	0	0	0	0	0	Negative
313	KY	Swine	0	0	0	0	0	0	0	0	0	0	0	0	0	0	0	Negative
314	KY	Swine	0	0	0	0	0	0	0	0	0	0	0	0	0	0	0	Negative
315	KY	Swine	0	0	0	0	0	0	0	0	0	0	0	0	0	0	0	Negative
316	KY	Swine	0	0	0	0	0	0	0	0	0	0	0	0	0	0	0	Negative
317	KY	Swine	0	0	0	0	0	0	0	0	0	0	0	0	0	0	0	Negative
318	KY	Swine	0	0	0	0	0	0	0	0	0	0	0	0	0	0	0	Negative
319	KY	Swine	0	0	0	0	0	0	0	0	0	0	0	0	0	0	0	Negative
320	KY	Swine	0	0	0	0	0	0	0	0	0	0	0	0	0	0	0	Negative
321	KY	Swine	0	0	0	0	0	0	0	0	0	0	0	0	0	0	0	Negative
322	MD	Exotic	0	0	0	0	0	0	100	0	0	0	0	0	0	0	0	100 Sejroe
323	MD	Exotic	0	0	100	0	0	0	100	0	0	0	0	0	0	0	0	Multiple Highest Titer
324	MI	Cattle	0	0	0	0	0	0	0	100	0	0	0	0	0	0	0	100 Icterohaemorrhagiae
325	MI	Cattle	0	0	0	0	0	0	0	0	0	0	0	0	0	0	0	Negative
326	MI	Cattle	0	0	0	0	0	0	0	0	0	0	0	0	0	0	0	Negative
327	MI	Cattle	0	0	0	0	0	0	0	0	0	0	0	0	0	0	0	Negative
328	MI	Cattle	0	0	0	0	0	0	0	0	0	0	0	0	0	0	0	Negative
329	MI	Cattle	0	0	0	0	0	0	0	0	0	0	0	0	0	0	0	Negative
330	MI	Cattle	0	0	0	0	0	0	0	0	0	0	0	0	0	0	0	Negative
331	MI	Cattle	0	0	0	0	0	0	0	0	0	0	0	0	0	0	0	Negative
332	MI	Cattle	0	0	0	0	0	0	0	0	0	0	0	0	0	0	0	Negative
333	MI	Cattle	0	0	0	0	0	0	0	0	0	0	0	0	0	0	0	Negative
334	MI	Cattle	0	0	0	0	0	0	0	0	0	0	0	0	0	0	0	Negative
335	MI	Cattle	0	0	0	0	0	0	0	0	0	0	0	0	0	0	0	Negative
336	MI	Cattle	0	0	0	0	0	0	0	0	0	0	0	0	0	0	0	Negative
337	MO	Exotic	0	0	100	0	0	0	0	0	0	0	0	0	0	0	0	100 Ballum
338	MO	Exotic	0	0	100	0	0	0	100	0	0	0	0	0	0	0	0	Multiple Highest Titer
339	MO	Exotic	0	800	0	0	200	800	100	800	100	0	0	200	0	0	0	Multiple Highest Titer
340	MO	Exotic	0	400	100	0	400	400	100	3200	200	400	0	200	100	0	0	3200 Icterohaemorrhagiae
341	MO	Exotic	0	400	100	0	400	400	100	1600	100	400	0	400	0	0	0	1600 Icterohaemorrhagiae
342	MO	Exotic	0	100	100	0	0	100	100	0	0	0	0	400	0	0	0	400 Australis
343	MO	Exotic	0	0	100	0	0	100	0	0	0	0	0	0	0	0	0	Multiple Highest Titer
344	MO	Exotic	0	0	100	0	0	0	0	0	0	0	0	0	0	0	0	100 Ballum
345	MO	Exotic	0	0	100	0	0	0	0	0	0	0	0	0	0	0	0	100 Ballum
346	MO	Exotic	0	0	100	0	0	0	0	0	0	0	0	0	0	0	0	100 Ballum
347	MO	Exotic	0	0	100	0	0	0	0	0	0	0	0	0	0	0	0	100 Ballum
348	MO	Exotic	0	100	100	100	0	100	100	0	100	0	0	0	0	0	0	Multiple Highest Titer
349	MO	Exotic	0	100	100	0	0	100	0	0	100	0	100	100	0	0	0	Multiple Highest Titer
350	MO	Exotic	0	100	800	800	0	1600	1600	1600	800	0	0	200	400	0	0	Multiple Highest Titer
351	MO	Exotic	0	0	100	200	0	400	400	400	200	0	0	100	100	0	0	Multiple Highest Titer
352	MO	Exotic	0	0	100	200	0	200	200	200	100	0	0	100	0	0	0	Multiple Highest Titer
353	MO	Exotic	0	0	100	200	0	200	400	400	100	0	0	100	0	0	0	Multiple Highest Titer
354	MO	Exotic	0	100	200	200	0	400	800	400	200	0	0	200	100	0	0	800 Sejroe
355	MO	Exotic	0	0	100	100	0	100	400	200	0	0	0	200	0	0	0	400 Sejroe
356	MO	Exotic	0	200	400	800	0	800	1600	800	800	0	0	200	200	0	0	1600 Sejroe
357	MO	Exotic	0	0	0	100	0	0	0	100	0	0	0	200	0	0	0	200 Australis
358	MO	Exotic	0	0	400	400	0	400	1600	800	400	0	0	400	200	0	0	1600 Sejroe
359	MO	Exotic	0	0	0	200	200	100	0	400	0	0	0	200	0	0	0	400 Icterohaemorrhagiae
360	MO	Exotic	0	0	0	100	0	100	200	200	0	0	0	100	0	0	0	Multiple Highest Titer
361	MO	Exotic	0	200	100	400	0	400	400	400	200	0	0	100	100	0	0	Multiple Highest Titer
362	MO	Exotic	0	100	200	200	0	400	800	400	200	0	0	100	100	0	0	800 Sejroe
363	MO	Exotic	0	0	200	400	0	400	800	400	200	0	0	100	200	0	0	800 Sejroe
364	MO	Exotic	0	0	100	200	0	200	800	400	200	0	0	100	100	0	0	800 Sejroe
365	MO	Exotic	0	0	100	100	0	200	400	200	100	0	0	100	0	0	0	400 Sejroe
366	MO	Exotic	0	200	1600	1600	0	3200	3200	3200	1600	0	0	400	800	0	0	Multiple Highest Titer
367	MO	Exotic	0	100	200	400	0	400	800	400	200	0	0	200	200	0	0	800 Sejroe
368	MO	Exotic	0	100	200	200	100	200	800	400	200	0	0	100	100	0	0	800 Sejroe
369	MO	Exotic	0	0	0	100	0	100	200	100	0	0	0	100	0	0	0	200 Sejroe
370	MO	Exotic	0	100	200	400	0	400	800	400	200	0	0	200	200	0	0	800 Sejroe
371	MO	Exotic	0	100	0	0	0	0	0	0	0	0	0	200	0	0	0	100 Autunmalis
372	MO	Exotic	0	0	100	200	0	200	400	200	0	0	0	100	0	0	0	400 Sejroe
373	MO	Exotic	0	0	0	0	0	0	0	0	0	0	0	0	0	0	0	Negative
374	MO	Exotic	0	0	0	0	0	0	0	0	0	0	0	0	0	0	0	Negative
375	MO	Exotic	0	0	0	0	0	0	0	0	0	0	0	0	0	0	0	Negative
376	MO	Exotic	0	0	0	0	0	0	0	0	0	0	0	0	0	0	0	Negative
377	MO	Exotic	0	0	0	0	0	0	0	0	0	0	0	0	0	0	0	Negative
378	MO	Exotic	0	0	0	0	0	0	0	0	0	0	0	0	0	0	0	Negative
379	MO	Exotic	0	0	0	0	0	0	0	0	0	0	0	0	0	0	0	Negative
380	MO	Exotic	0	0	0	0	0	0	0	0	0	0	0	0	0	0	0	Negative
381	MO	Exotic	0	0	0	0	0	0	0	0	0	0	0	0	0	0	0	Negative
382	MO	Exotic	0	0	0	0	0	0	0	0	0	0	0	0	0	0	0	Negative
383	MO	Exotic	0	0	0	0	0	0	0	0	0	0	0	0	0	0	0	Negative
384	MO	Exotic	0	0	0	0	0	0	0	0	0	0	0	0	0	0	0	Negative
385	MO	Goat	0	0	0	0	0	0	0	0	0	0	0	0	0	0	0	Negative
386	MO	Goat	0	0	0	0	0	0	0	0	0	0	0	0	0	0	0	Negative
387	MO	Goat	0	0	0	0	0	0	0	0	0	0	0	0	0	0	0	Negative
388	MO	Goat	0	0	0	0	0	0	0	0	0	0	0	0	0	0	0	Negative
389	MO	Cattle	0	0	0	0	0	800	0	0	0	0	0	200	0	0	0	800 Grippothyphosa
390	MO	Cattle	0	0	0	0	0	400	0	0	0	0	0	200	0	0	0	400 Grippothyphosa
391	MO	Horse	0	0	100	0	0	0	0	0	0	0	0	0	0	0	0	100 Ballum
392	MT	Horse	0	0	0	0	0	0	0	0	0	0	0	100	0	0	0	100 Australis
393	MT	Dog	0	0	0	0	200	100	0	0	0	0	0	0	0	0	0	200 Canicola
394	MT	Dog	0	0	0	0	100	100	0	0	0	0	0	0	0	0	0	Multiple Highest Titer
395	NJ	Horse	0	0	0	0	0	0	0	0	0	0	0	200	0	0	0	200 Australis
396	NJ	Horse	0	0	100	0	100	200	0	0	200	200	0	1600	0	0	0	1600 Australis
397	NC	Dog	0	0	0	0	0	0	0	0	0	0	0	0	0	0	0	Negative
398	NC	Dog	0	0	0	0	0	0	0	0	0	0	0	0	0	0	0	Negative
399	NE	Exotic	0	0	0	0	0	0	0	0	0	0	0	0	0	0	0	Negative
400	NY	Exotic	0	0	0	0	0	0	0	200	0	0	0	200	0	0	0	Multiple Highest Titer
401	NY	Exotic	0	0	0	0	0	0	0	0	0	0	0	200	0	0	0	200 Australis
402	NY	Exotic	0	0	100	0	0	0	0	200	0	0	0	0	0	0	0	200 Icterohaemorrhagiae
403	NY	Exotic	0	0	0	0	0	0	0	0	0	0	0	100	0	0	0	100 Australis
404	NY	Exotic	0	0	0	0	0	0	0	0	0	0	0	0	0	0	0	Negative
405	NY	Exotic	0	0	0	0	0	0	0	0	0	0	0	0	0	0	0	Negative
406	NY	Exotic	0	0	0	0	0	0	0	0	0	0	0	0	0	0	0	Negative
407	NY	Exotic	0	0	0	0	0	0	0	0	0	0	0	0	0	0	0	Negative
408	NY	Exotic	0	0	0	0	0	0	0	0	0	0	0	0	0	0	0	Negative
409	NY	Exotic	0	0	0	0	0	0	0	0	0	0	0	0	0	0	0	Negative
410	NY	Exotic	0	0	0	0	0	0	0	0	0	0	0	0	0	0	0	Negative
411	NY	Exotic	0	0	0	0	0	0	0	0	0	0	0	0	0	0	0	Negative
412	NY	Exotic	0	0	0	0	0	0	0	0	0	0	0	0	0	0	0	Negative
413	NY	Exotic	0	0	0	0	0	0	0	0	0	0	0	0	0	0	0	Negative
414	NY	Horse	0	0	0	0	0	0	0	100	0	0	0	200	0	0	0	200 Australis
415	NY	Dog	0	0	0	0	0	0	0	100	0	0	0	0	0	0	0	100 Icterohaemorrhagiae
416	NY	Dog	0	200	0	0	0	400	0	200	100	0	0	0	0	0	0	400 Grippothyphosa
417	NY	Dog	0	200	0	0	0	800	0	200	100	0	0	0	0	0	0	800 Grippothyphosa
418	NY	Dog	0	100	0	0	0	200	0	100	0	0	0	0	0	0	0	200 Grippothyphosa
419	NY	Dog	0	200	0	0	0	800	0	400	200	0	0	0	0	0	0	800 Grippothyphosa
420	OH	Cattle	0	0	0	0	0	0	100	100	0	0	0	0	0	0	0	Multiple Highest Titer
421	OH	Cattle	0	0	0	0	0	0	0	0	800	0	0	0	0	0	0	800 Pomona
422	OH	Cattle	0	0	0	0	0	100	0	0	0	0	0	0	0	0	0	100 Grippothyphosa
423	OH	Cattle	0	0	800	0	0	0	100	200	0	0	0	0	0	0	0	800 Ballum
424	OH	Cattle	0	0	0	0	0	200	0	100	100	0	0	100	0	0	0	200 Grippothyphosa
425	OH	Cattle	0	0	0	0	400	200	100	400	400	0	0	100	0	0	0	Multiple Highest Titer
426	OH	Cattle	0	0	0	0	0	100	0	200	200	0	0	200	0	0	0	Multiple Highest Titer
427	OH	Cattle	0	0	0	0	200	200	0	200	800	0	100	0	0	0	0	800 Pomona
428	OH	Cattle	0	0	0	0	100	200	0	200	100	0	0	0	0	0	0	Multiple Highest Titer
429	OH	Cattle	0	0	0	0	200	400	0	400	200	0	0	0	0	0	0	Multiple Highest Titer
430	OH	Cattle	0	0	0	0	0	100	100	100	0	0	0	0	0	0	0	Multiple Highest Titer
431	OH	Cattle	0	0	0	0	100	800	200	400	200	0	0	0	100	100	100	800 Grippothyphosa
432	OH	Cattle	0	0	0	0	0	0	100	100	0	0	0	0	0	100	0	Multiple Highest Titer
433	OH	Cattle	0	0	0	0	0	400	200	400	200	0	0	0	100	0	100	Multiple Highest Titer
434	OH	Cattle	0	0	0	0	0	0	0	400	0	0	0	200	0	0	0	400 Icterohaemorrhagiae
435	OH	Cattle	0	0	0	0	0	200	100	200	100	0	0	0	0	0	0	Multiple Highest Titer
436	OH	Cattle	0	0	0	0	0	0	0	0	100	0	0	0	0	0	0	100 Pomona
437	OH	Cattle	0	0	0	0	0	100	100	0	100	0	0	0	0	0	0	Multiple Highest Titer
438	OH	Cattle	0	0	0	0	200	0	200	400	400	0	100	0	0	0	0	Multiple Highest Titer
439	OH	Cattle	0	0	0	0	0	100	0	0	100	0	0	0	0	0	0	Multiple Highest Titer
440	OH	Cattle	0	0	0	0	100	0	200	200	400	0	0	0	100	0	0	400 Pomona
441	OH	Cattle	0	0	0	0	0	0	0	0	100	0	0	0	0	0	0	100 Pomona
442	OH	Cattle	0	0	0	0	0	0	100	100	200	0	0	0	100	0	0	200 Pomona
443	OH	Cattle	0	0	0	0	100	0	100	200	400	0	0	0	100	0	0	400 Pomona
444	OH	Cattle	0	0	0	0	0	0	200	0	0	0	0	0	0	0	0	200 Sejroe
445	OH	Cattle	0	0	0	0	0	0	0	100	0	0	0	0	0	0	0	100 Icterohaemorrhagiae
446	OH	Cattle	0	0	0	0	0	0	100	100	0	0	0	0	0	0	0	Multiple Highest Titer
447	OH	Cattle	0	0	0	0	0	0	0	400	0	0	0	200	0	0	0	400 Icterohaemorrhagiae
448	OH	Cattle	0	0	0	0	0	0	400	0	0	0	0	0	0	0	0	400 Sejroe
449	OH	Cattle	0	0	0	0	0	0	0	200	0	0	0	0	0	0	0	200 Icterohaemorrhagiae
450	OH	Cattle	0	0	0	0	100	0	0	100	200	100	0	0	0	0	0	200 Pomona
451	OH	Cattle	0	0	100	0	0	0	200	200	200	0	0	0	100	0	0	Multiple Highest Titer
452	OH	Cattle	0	0	0	0	0	0	0	0	0	0	0	0	0	0	0	Negative
453	OH	Cattle	0	0	0	0	0	0	0	0	0	0	0	0	0	0	0	Negative
454	OH	Cattle	0	0	0	0	0	0	0	0	0	0	0	0	0	0	0	Negative
455	OH	Cattle	0	0	0	0	0	0	0	0	0	0	0	0	0	0	0	Negative
456	OH	Cattle	0	0	0	0	0	0	0	0	0	0	0	0	0	0	0	Negative
457	OH	Cattle	0	0	0	0	0	0	0	0	0	0	0	0	0	0	0	Negative
458	OH	Cattle	0	0	0	0	0	0	0	0	0	0	0	0	0	0	0	Negative
459	OH	Cattle	0	0	0	0	0	0	0	0	0	0	0	0	0	0	0	Negative
460	OH	Cattle	0	0	0	0	0	0	0	0	0	0	0	0	0	0	0	Negative
461	OH	Cattle	0	0	0	0	0	0	0	0	0	0	0	0	0	0	0	Negative
462	OH	Cattle	0	0	0	0	0	0	0	0	0	0	0	0	0	0	0	Negative
463	OH	Cattle	0	0	0	0	0	0	0	0	0	0	0	0	0	0	0	Negative
464	OH	Cattle	0	0	0	0	0	0	0	0	0	0	0	0	0	0	0	Negative
465	OH	Cattle	0	0	0	0	0	0	0	0	0	0	0	0	0	0	0	Negative
466	OH	Cattle	0	0	0	0	0	0	0	0	0	0	0	0	0	0	0	Negative
467	OH	Cattle	0	0	0	0	0	0	0	0	0	0	0	0	0	0	0	Negative
468	OH	Cattle	0	0	0	0	0	0	0	0	0	0	0	0	0	0	0	Negative
469	OH	Cattle	0	0	0	0	0	0	0	0	0	0	0	0	0	0	0	Negative
470	OH	Cattle	0	0	0	0	0	0	0	0	0	0	0	0	0	0	0	Negative
471	OH	Cattle	0	0	0	0	0	0	0	0	0	0	0	0	0	0	0	Negative
472	OH	Cattle	0	0	0	0	0	0	0	0	0	0	0	0	0	0	0	Negative
473	OH	Cattle	0	0	0	0	0	0	0	0	0	0	0	0	0	0	0	Negative
474	OH	Cattle	0	0	0	0	0	0	0	0	0	0	0	0	0	0	0	Negative
475	OH	Cattle	0	0	0	0	0	0	0	0	0	0	0	0	0	0	0	Negative
476	OH	Cattle	0	0	0	0	0	0	0	0	0	0	0	0	0	0	0	Negative
477	OH	Cattle	0	0	0	0	0	0	0	0	0	0	0	0	0	0	0	Negative
478	OH	Cattle	0	0	0	0	0	0	0	0	0	0	0	0	0	0	0	Negative
479	OH	Cattle	0	0	0	0	0	0	0	0	0	0	0	0	0	0	0	Negative
480	OH	Horse	0	0	0	0	0	0	0	0	0	0	0	200	0	0	0	200 Australis
481	OH	Horse	0	100	200	0	100	400	0	100	100	0	0	100	0	0	0	400 Grippothyphosa
482	OH	Sheep	0	100	400	0	0	200	100	0	100	0	0	200	100	0	0	400 Ballum
483	OH	Dog	0	100	100	0	0	3200	0	400	400	0	0	800	0	0	0	3200 Grippothyphosa
484	OH	Dog	0	0	0	0	0	0	0	0	0	0	0	0	0	0	0	Negative
485	OH	Dog	0	0	0	0	0	0	0	0	0	0	0	0	0	0	0	Negative
486	OR	Cattle	0	0	0	0	0	0	0	0	0	0	0	0	0	0	0	Negative
487	SC	Exotic	0	0	0	0	0	400	0	0	0	0	0	0	0	0	0	400 Grippothyphosa
488	SC	Exotic	0	0	0	0	0	100	0	0	0	0	0	0	0	0	0	100 Grippothyphosa
489	SC	Exotic	0	0	0	0	0	0	0	0	0	0	0	0	0	0	0	Negative
490	SC	Exotic	0	0	0	0	0	0	0	0	0	0	0	0	0	0	0	Negative
491	SC	Exotic	0	0	0	0	0	0	0	0	0	0	0	0	0	0	0	Negative
492	TX	Cattle	0	0	0	0	0	200	200	0	100	0	0	0	400	100	200	400 Sejroe
493	TX	Cattle	0	0	0	0	0	800	0	0	0	0	0	0	0	0	0	800 Grippothyphosa
494	TX	Cattle	0	0	0	0	0	0	0	0	400	0	0	100	0	400	0	Multiple Highest Titer
495	TX	Cattle	0	0	0	0	0	200	200	0	200	0	0	0	100	400	0	400 Hebdomadis
496	TX	Cattle	0	0	0	0	0	200	400	200	0	200	0	0	200	100	100	400 Sejroe
497	TX	Cattle	0	0	0	0	0	0	200	0	0	0	0	0	100	0	0	200 Sejroe
498	TX	Cattle	0	0	0	0	0	200	400	100	200	0	0	0	200	100	100	400 Sejroe
499	TX	Horse	0	0	800	0	0	200	100	0	0	0	0	400	0	0	0	800 Ballum
500	UT	Cattle	0	0	0	0	0	0	0	0	0	0	0	100	100	0	0	Multiple Highest Titer
501	UT	Cattle	0	0	0	0	0	0	400	0	0	0	0	100	400	200	100	Multiple Highest Titer
502	UT	Cattle	0	0	0	0	0	0	100	0	0	0	0	100	100	0	0	Multiple Highest Titer
503	UT	Cattle	0	0	0	0	0	0	400	0	0	0	0	100	400	100	100	Multiple Highest Titer
504	UT	Cattle	0	0	0	0	0	0	1600	0	0	0	0	0	1600	800	800	Multiple Highest Titer
505	UT	Cattle	0	0	0	0	0	100	0	100	0	0	0	0	0	0	0	Multiple Highest Titer
506	UT	Cattle	0	0	0	0	0	0	0	100	0	0	0	0	0	0	0	100 Icterohaemorrhagiae
507	UT	Cattle	0	0	100	0	0	0	0	0	0	0	0	0	0	0	0	100 Ballum
508	UT	Cattle	0	0	0	0	0	100	100	0	200	0	0	0	0	100	100	200 Pomona
509	UT	Cattle	0	0	0	0	0	200	200	400	0	0	0	0	0	0	0	400 Icterohaemorrhagiae
510	UT	Cattle	0	0	0	0	0	200	200	400	0	0	0	0	100	0	0	400 Icterohaemorrhagiae
511	UT	Cattle	0	0	0	0	0	0	0	0	0	0	100	0	0	0	0	100 Tarassovi
512	UT	Cattle	0	0	0	0	0	0	0	0	0	0	0	0	100	0	0	100 Sejroe
513	UT	Cattle	0	0	0	0	0	0	100	100	0	0	0	0	0	0	0	Multiple Highest Titer
514	UT	Cattle	0	0	100	0	0	0	0	0	0	0	0	100	0	0	0	Multiple Highest Titer
515	UT	Cattle	0	0	0	0	0	0	0	0	0	0	0	0	0	0	0	Negative
516	UT	Cattle	0	0	0	0	0	0	0	0	0	0	0	0	0	0	0	Negative
517	UT	Cattle	0	0	0	0	0	0	0	0	0	0	0	0	0	0	0	Negative
518	UT	Cattle	0	0	0	0	0	0	0	0	0	0	0	0	0	0	0	Negative
519	UT	Cattle	0	0	0	0	0	0	0	0	0	0	0	0	0	0	0	Negative
520	UT	Cattle	0	0	0	0	0	0	0	0	0	0	0	0	0	0	0	Negative
521	UT	Cattle	0	0	0	0	0	0	0	0	0	0	0	0	0	0	0	Negative
522	UT	Cattle	0	0	0	0	0	0	0	0	0	0	0	0	0	0	0	Negative
523	UT	Cattle	0	0	0	0	0	0	0	0	0	0	0	0	0	0	0	Negative
524	UT	Cattle	0	0	0	0	0	0	0	0	0	0	0	0	0	0	0	Negative
525	UT	Cattle	0	0	0	0	0	0	0	0	0	0	0	0	0	0	0	Negative
526	VA	Cattle	0	0	0	0	0	400	0	0	0	0	0	0	0	0	0	400 Grippothyphosa
527	WA	Dog	0	0	100	0	0	100	0	100	0	0	0	0	0	0	0	Multiple Highest Titer
528	WA	Dog	0	0	0	0	100	400	0	100	100	0	0	0	0	0	0	400 Grippothyphosa
529	WA	Dog	0	100	0	0	100	400	0	100	100	0	0	0	0	0	0	400 Grippothyphosa
530	WA	Dog	0	0	0	0	0	0	0	100	0	0	0	0	0	0	0	100 Icterohaemorrhagiae
531	WA	Dog	0	12800	0	0	0	200	0	400	25600	0	0	3200	0	0	0	25600 Pomona
532	WA	Dog	0	200	100	0	800	800	0	400	200	0	0	0	0	0	0	Multiple Highest Titer
533	WA	Dog	0	0	0	0	0	0	0	0	0	0	0	0	0	0	0	Negative
534	WA	Dog	0	0	0	0	0	0	0	0	0	0	0	0	0	0	0	Negative
535	WA	Horse	0	0	0	0	0	200	0	100	0	0	0	0	0	0	0	200 Grippothyphosa
536	WA	Horse	0	0	0	0	100	0	0	200	0	200	0	0	0	0	0	Multiple Highest Titer
537	WA	Horse	0	400	100	0	100	0	0	400	0	0	0	400	0	0	0	Multiple Highest Titer
538	WI	Cattle	0	0	0	0	0	0	0	0	0	0	0	0	0	0	0	Negative
539	WI	Cattle	0	0	0	0	0	0	0	0	0	0	0	0	0	0	0	Negative
540	WI	Cattle	0	0	0	0	0	0	0	0	0	0	0	0	0	0	0	Negative
541	WI	Cattle	0	0	0	0	0	0	0	0	0	0	0	0	0	0	0	Negative
542	Puerto Rico	Horse	200	400	200	0	0	0	0	100	0	100	0	800	0	0	0	800 Australis
543	Puerto Rico	Horse	0	0	0	0	0	0	0	200	0	0	0	100	0	0	0	200 Icterohaemorrhagiae
544	Puerto Rico	Horse	0	0	100	0	0	0	0	0	0	0	0	100	0	0	0	Multiple Highest Titer
545	Puerto Rico	Horse	0	0	100	0	0	0	0	0	0	0	0	0	0	0	0	100 Ballum
546	Puerto Rico	Horse	0	100	0	0	0	0	0	0	0	0	0	400	0	200	800	800 Szwajizak
547	Puerto Rico	Horse	0	0	100	0	0	0	0	0	0	0	0	400	0	0	0	400 Australis
548	Puerto Rico	Horse	0	0	200	0	0	0	0	0	0	0	0	0	0	0	0	200 Ballum
549	Puerto Rico	Horse	0	0	100	0	100	0	0	100	0	0	0	0	0	0	0	Multiple Highest Titer
550	Puerto Rico	Horse	0	0	100	0	0	0	0	0	0	0	0	0	0	0	0	100 Ballum
551	Puerto Rico	Horse	0	0	200	0	0	0	0	0	0	0	0	0	0	0	0	200 Ballum
552	Puerto Rico	Horse	0	200	200	0	0	0	0	0	0	0	0	0	0	0	0	Multiple Highest Titer
553	Puerto Rico	Horse	0	0	0	0	0	0	0	200	0	0	0	0	0	0	0	200 Icterohaemorrhagiae
554	Puerto Rico	Horse	0	0	0	0	0	0	0	0	0	0	0	100	0	0	0	100 Australis
555	Puerto Rico	Horse	0	0	0	0	0	0	0	0	0	0	0	100	0	0	0	100 Australis
556	Puerto Rico	Horse	0	100	100	0	0	0	0	0	0	0	0	200	0	0	0	200 Australis
557	Puerto Rico	Horse	0	0	100	0	0	0	0	0	0	0	0	200	0	0	0	200 Australis
558	Puerto Rico	Horse	0	0	100	0	100	0	0	200	0	100	0	200	0	0	0	Multiple Highest Titer
559	Puerto Rico	Horse	0	0	400	0	0	0	0	0	0	0	0	0	0	0	0	400 Ballum
560	Puerto Rico	Horse	0	0	200	0	0	0	0	0	0	0	0	0	0	0	0	200 Ballum
561	Puerto Rico	Horse	0	0	200	0	100	0	0	0	0	0	0	200	0	0	0	Multiple Highest Titer
562	Puerto Rico	Horse	0	100	800	100	200	100	0	200	400	200	0	800	0	0	0	Multiple Highest Titer
563	Puerto Rico	Horse	0	0	100	0	100	0	0	100	0	0	0	0	0	0	0	Multiple Highest Titer
564	Puerto Rico	Horse	0	0	200	0	0	0	0	100	0	0	0	200	0	0	0	Multiple Highest Titer
565	Puerto Rico	Horse	0	0	0	0	0	0	0	0	0	0	0	0	0	0	0	Negative
566	Puerto Rico	Horse	0	0	0	0	0	0	0	0	0	0	0	0	0	0	0	Negative
567	Puerto Rico	Horse	0	0	0	0	0	0	0	0	0	0	0	0	0	0	0	Negative
568	Puerto Rico	Horse	0	0	0	0	0	0	0	0	0	0	0	0	0	0	0	Negative
